# Supplementary material for: Multivariate Statistical Analysis for Mutual Dependence Assessment of Selected Polyphenols, Organic Acids and Metals in Cool-Climate Wines
Source: Molecules. 2022 Oct 4;27(19):6566. doi: 10.3390/molecules27196566 (PMC9573107; doi:10.3390/molecules27196566)
Supplement: Supplementary file 1 [file molecules-27-06566-s001.zip]

Archive with 1 entries (1 files):
- molecules-1939462-supplementary.pdf
